# Supplementary material for: Myricetin Exerts Antibiofilm Effects on Candida albicans by Targeting the RAS1/cAMP/EFG1 Pathway and Disruption of the Hyphal Network
Source: J Fungi (Basel). 2025 May 21;11(5):398. doi: 10.3390/jof11050398 (PMC12113504; doi:10.3390/jof11050398)
Supplement: Supplementary file 1 [file jof-11-00398-s001.zip]

Archive with 1 entries (1 files):
- jof-3617939-supplementary.pdf
